# Supplementary material for: Balloon-Expandable versus Self-Expandable Valves in Transcatheter Aortic Valve Implantation: Complications and Outcomes from a Large International Patient Cohort
Source: J Clin Med. 2021 Sep 4;10(17):4005. doi: 10.3390/jcm10174005 (PMC8432462; doi:10.3390/jcm10174005)
Supplement: Supplementary file 1 [file jcm-10-04005-s001.zip]

Archive with 1 entries (1 files):
- jcm-1318319-supplementary.pdf
